# Supplementary material for: Therapeutic Effect of Liquiritin Carbomer Gel on Topical Glucocorticoid-Induced Skin Inflammation in Mice
Source: Pharmaceutics. 2024 Jul 28;16(8):1001. doi: 10.3390/pharmaceutics16081001 (PMC11359290; doi:10.3390/pharmaceutics16081001)
Supplement: Supplementary file 1 [file pharmaceutics-16-01001-s001.zip]

Archive with 1 entries (1 files):
- pharmaceutics-3117261-supplementary.pdf
